# Supplementary material for: Dynamic expression of Mage-D1 in rat dental germs and potential role in mineralization of ectomesenchymal stem cells
Source: Sci Rep. 2022 Dec 30;12:22615. doi: 10.1038/s41598-022-27197-5 (PMC9803661; doi:10.1038/s41598-022-27197-5)
Supplement: Supplementary file 2 — Supplementary Table 2. [file 41598_2022_27197_MOESM2_ESM.xlsx]

## Sheet: Sheet1
Supplementary Table 1. Mean fluorescence intensity was measured by software ImageJ
		Area	Mean	StdDev	IntDen	%Area	RawIntDen	MinThr	MaxThr
pLVX-Mage-D1	Repeat 1	17105472	49.917	101.174	853848099	19.58	853848099	0	255
	Repeat 2	17105472	54.199	104.319	927107304	21.26	927107304	0	255
	Repeat 3	17105472	50.621	101.71	865888179	19.856	865888179	0	255
pLVX	Repeat 1	17105472	36.688	89.49	627558804	14.392	627558804	0	255
	Repeat 2	17105472	40.981	93.647	700991154	16.076	700991154	0	255
	Repeat 3	17105472	42.792	95.289	731982069	16.786	731982069	0	255
pLKO.1-Mage-D1	Repeat 1	17105472	22.992	73.03	393285204	9.021	393285204	0	255
	Repeat 2	17105472	30.56	87.278	591167499	13.558	591167499	0	255
	Repeat 3	17105472	23.037	73.095	394065504	9.039	394065504	0	255
pLKO.1	Repeat 1	17105472	38.311	91.108	655323204	15.029	655323204	0	255
	Repeat 2	17105472	39.485	92.243	675414654	15.489	675414654	0	255
	Repeat 3	17105472	41.085	93.743	702772329	16.117	702772329	0	255
