# Supplementary material for: Dynamic expression of Mage-D1 in rat dental germs and potential role in mineralization of ectomesenchymal stem cells
Source: Sci Rep. 2022 Dec 30;12:22615. doi: 10.1038/s41598-022-27197-5 (PMC9803661; doi:10.1038/s41598-022-27197-5)
Supplement: Supplementary file 3 — Supplementary Table 3. [file 41598_2022_27197_MOESM3_ESM.xlsx]

## Sheet: Sheet1
The RT-PCR raw data in this study
Repeat 1								Repeat 2								Repeat 3
Fluor	Target	Content	Sample	Cq	Cq Mean	Cq Std. Dev		Fluor	Target	Content	Sample	Cq	Cq Mean	Cq Std. Dev		Fluor	Target	Content	Sample	Cq	Cq Mean	Cq Std. Dev
SYBR	GAPDH	Unkn	pLVX	16.6132	16.6132	0		SYBR	GAPDH	Unkn	pLVX	22.6325	22.6325	0		SYBR	GAPDH	Unkn	pLVX	18.9335	18.9335	0
SYBR	GAPDH	Unkn	pLVX	16.4379	16.4379	0		SYBR	GAPDH	Unkn	pLVX	21.5798	21.5798	0		SYBR	GAPDH	Unkn	pLVX	19.0714	19.0714	0
SYBR	GAPDH	Unkn	pLVX	16.376	16.376	0		SYBR	GAPDH	Unkn	pLVX	22.2969	22.2969	0		SYBR	GAPDH	Unkn	pLVX	19.1325	19.1325	0
SYBR	GAPDH	Unkn	pLVX-Mage-D1	17.0261	17.0261	0		SYBR	GAPDH	Unkn	pLVX-Mage-D1	18.8646	18.8646	0		SYBR	GAPDH	Unkn	pLVX-Mage-D1	18.6239	18.6239	0
SYBR	GAPDH	Unkn	pLVX-Mage-D1	16.9222	16.9222	0		SYBR	GAPDH	Unkn	pLVX-Mage-D1	18.8769	18.8769	0		SYBR	GAPDH	Unkn	pLVX-Mage-D1	18.6356	18.6356	0
SYBR	GAPDH	Unkn	pLVX-Mage-D1	17.1433	17.1433	0		SYBR	GAPDH	Unkn	pLVX-Mage-D1	19.0002	19.0002	0		SYBR	GAPDH	Unkn	pLVX-Mage-D1	18.7093	18.7093	0
SYBR	Mage-D1	Unkn	pLVX	20.1345	20.1345	0		SYBR	Mage-D1	Unkn	pLVX	26.8772	26.8772	0		SYBR	Mage-D1	Unkn	pLVX	23.0536	23.0536	0
SYBR	Mage-D1	Unkn	pLVX	20.1754	20.1754	0		SYBR	Mage-D1	Unkn	pLVX	26.4919	26.4919	0		SYBR	Mage-D1	Unkn	pLVX	23.7001	23.7001	0
SYBR	Mage-D1	Unkn	pLVX	20.0237	20.0237	0		SYBR	Mage-D1	Unkn	pLVX	26.8809	26.8809	0		SYBR	Mage-D1	Unkn	pLVX	23.2334	23.2334	0
SYBR	Mage-D1	Unkn	pLVX-Mage-D1	19.3705	19.3705	0		SYBR	Mage-D1	Unkn	pLVX-Mage-D1	21.7473	21.7473	0		SYBR	Mage-D1	Unkn	pLVX-Mage-D1	21.6967	21.6967	0
SYBR	Mage-D1	Unkn	pLVX-Mage-D1	19.4227	19.4227	0		SYBR	Mage-D1	Unkn	pLVX-Mage-D1	22.2278	22.2278	0		SYBR	Mage-D1	Unkn	pLVX-Mage-D1	22.1002	22.1002	0
SYBR	Mage-D1	Unkn	pLVX-Mage-D1	19.6101	19.6101	0		SYBR	Mage-D1	Unkn	pLVX-Mage-D1	21.7957	21.7957	0		SYBR	Mage-D1	Unkn	pLVX-Mage-D1	22.0262	22.0262	0
																SYBR	ALP	Unkn	pLVX	35.6479	35.6479	0
SYBR	GAPDH	Unkn	pLVX	20.1219	20.1219	0		SYBR	GAPDH	Unkn	pLVX	20.0326	20.0326	0		SYBR	ALP	Unkn	pLVX	36.1086	36.1086	0
SYBR	GAPDH	Unkn	pLVX	20.1206	20.1206	0		SYBR	GAPDH	Unkn	pLVX	19.8411	19.8411	0		SYBR	ALP	Unkn	pLVX	35.9173	35.9173	0
SYBR	GAPDH	Unkn	pLVX	20.2001	20.2001	0		SYBR	GAPDH	Unkn	pLVX	20.2611	20.2611	0		SYBR	ALP	Unkn	pLVX-Mage-D1	34.3897	34.3897	0
SYBR	GAPDH	Unkn	pLVX-Mage-D1	18.5957	18.5957	0		SYBR	GAPDH	Unkn	pLVX-Mage-D1	18.2197	18.2197	0		SYBR	ALP	Unkn	pLVX-Mage-D1	34.1485	34.1485	0
SYBR	GAPDH	Unkn	pLVX-Mage-D1	18.9638	18.9638	0		SYBR	GAPDH	Unkn	pLVX-Mage-D1	18.2961	18.2961	0		SYBR	ALP	Unkn	pLVX-Mage-D1	34.7355	34.7355	0
SYBR	GAPDH	Unkn	pLVX-Mage-D1	18.8631	18.8631	0		SYBR	GAPDH	Unkn	pLVX-Mage-D1	18.2709	18.2709	0		SYBR	p75NTR	Unkn	pLVX	34.5822	34.5822	0
SYBR	ALP	Unkn	pLVX	27.1366	27.1366	0		SYBR	ALP	Unkn	pLVX	28.498	28.498	0		SYBR	p75NTR	Unkn	pLVX	35.7166	35.7166	0
SYBR	ALP	Unkn	pLVX	27.3619	27.3619	0		SYBR	ALP	Unkn	pLVX	28.2906	28.2906	0		SYBR	p75NTR	Unkn	pLVX	34.7122	34.7122	0
SYBR	ALP	Unkn	pLVX	27.4409	27.4409	0		SYBR	ALP	Unkn	pLVX	28.0086	28.0086	0		SYBR	p75NTR	Unkn	pLVX-Mage-D1	33.1589	33.1589	0
SYBR	ALP	Unkn	pLVX-Mage-D1	25.0614	25.0614	0		SYBR	ALP	Unkn	pLVX-Mage-D1	24.9469	24.9469	0		SYBR	p75NTR	Unkn	pLVX-Mage-D1	33.3506	33.3506	0
SYBR	ALP	Unkn	pLVX-Mage-D1	25.16	25.16	0		SYBR	ALP	Unkn	pLVX-Mage-D1	25.0445	25.0445	0		SYBR	p75NTR	Unkn	pLVX-Mage-D1	33.7709	33.7709	0
SYBR	ALP	Unkn	pLVX-Mage-D1	25.1287	25.1287	0		SYBR	ALP	Unkn	pLVX-Mage-D1	25.2663	25.2663	0		SYBR	Runx2	Unkn	pLVX	25.9633	25.9633	0
SYBR	Col-1	Unkn	pLVX	18.1079	18.1079	0		SYBR	Col-1	Unkn	pLVX	18.0266	18.0266	0		SYBR	Runx2	Unkn	pLVX	25.8046	25.8046	0
SYBR	Col-1	Unkn	pLVX	18.0081	18.0081	0		SYBR	Col-1	Unkn	pLVX	17.4527	17.4527	0		SYBR	Runx2	Unkn	pLVX	25.91	25.91	0
SYBR	Col-1	Unkn	pLVX	17.8657	17.8657	0		SYBR	Col-1	Unkn	pLVX	17.3449	17.3449	0		SYBR	Runx2	Unkn	pLVX-Mage-D1	24.5368	24.5368	0
SYBR	Col-1	Unkn	pLVX-Mage-D1	15.7924	15.7924	0		SYBR	Col-1	Unkn	pLVX-Mage-D1	15.043	15.043	0		SYBR	Runx2	Unkn	pLVX-Mage-D1	24.3192	25.3192	0
SYBR	Col-1	Unkn	pLVX-Mage-D1	15.933	15.933	0		SYBR	Col-1	Unkn	pLVX-Mage-D1	15.2724	15.2724	0		SYBR	Runx2	Unkn	pLVX-Mage-D1	24.6687	25.0687	0
SYBR	Col-1	Unkn	pLVX-Mage-D1	15.8302	15.8302	0		SYBR	Col-1	Unkn	pLVX-Mage-D1	15.1737	15.1737	0
SYBR	Dmp1	Unkn	pLVX	30.0353	30.0353	0		SYBR	Dmp1	Unkn	pLVX	30.9226	30.9226	0		SYBR	GAPDH	Unkn	pLVX	17.4248	17.4248	0
SYBR	Dmp1	Unkn	pLVX	30.0945	30.0945	0		SYBR	Dmp1	Unkn	pLVX	30.7214	30.7214	0		SYBR	GAPDH	Unkn	pLVX	17.4504	17.4504	0
SYBR	Dmp1	Unkn	pLVX	30.665	30.665	0		SYBR	Dmp1	Unkn	pLVX	31.1409	31.1409	0		SYBR	GAPDH	Unkn	pLVX	17.9878	17.9878	0
SYBR	Dmp1	Unkn	pLVX-Mage-D1	27.5069	27.5069	0		SYBR	Dmp1	Unkn	pLVX-Mage-D1	27.367	27.367	0		SYBR	GAPDH	Unkn	pLVX-Mage-D1	18.7149	18.7149	0
SYBR	Dmp1	Unkn	pLVX-Mage-D1	27.6677	27.6677	0		SYBR	Dmp1	Unkn	pLVX-Mage-D1	28.0012	28.0012	0		SYBR	GAPDH	Unkn	pLVX-Mage-D1	18.3998	18.3998	0
SYBR	Dmp1	Unkn	pLVX-Mage-D1	27.6104	27.6104	0		SYBR	Dmp1	Unkn	pLVX-Mage-D1	27.4991	27.4991	0		SYBR	GAPDH	Unkn	pLVX-Mage-D1	18.3044	18.3044	0
SYBR	p75NTR	Unkn	pLVX	35.1643	35.1643	0		SYBR	p75NTR	Unkn	pLVX	35.7582	35.7582	0		SYBR	Col-1	Unkn	pLVX	16.5683	16.5683	0
SYBR	p75NTR	Unkn	pLVX	35.6786	35.6786	0		SYBR	p75NTR	Unkn	pLVX	35.6008	35.6008	0		SYBR	Col-1	Unkn	pLVX	16.703	16.703	0
SYBR	p75NTR	Unkn	pLVX	35.208	35.208	0		SYBR	p75NTR	Unkn	pLVX	35.3758	35.3758	0		SYBR	Col-1	Unkn	pLVX	16.5938	16.5938	0
SYBR	p75NTR	Unkn	pLVX-Mage-D1	32.5733	32.5733	0		SYBR	p75NTR	Unkn	pLVX-Mage-D1	32.7715	32.7715	0		SYBR	Col-1	Unkn	pLVX-Mage-D1	16.6414	16.6414	0
SYBR	p75NTR	Unkn	pLVX-Mage-D1	32.9906	32.9906	0		SYBR	p75NTR	Unkn	pLVX-Mage-D1	33.2868	33.2868	0		SYBR	Col-1	Unkn	pLVX-Mage-D1	16.1195	16.1195	0
SYBR	p75NTR	Unkn	pLVX-Mage-D1	33.0142	33.0142	0		SYBR	p75NTR	Unkn	pLVX-Mage-D1	32.8666	32.8666	0		SYBR	Col-1	Unkn	pLVX-Mage-D1	16.0303	16.0303	0
																SYBR	Dlx1	Unkn	pLVX	26.8404	26.8404	0
SYBR	GAPDH	Unkn	pLVX	18.4081	18.4081	0		SYBR	GAPDH	Unkn	pLVX	18.7627	18.7627	0		SYBR	Dlx1	Unkn	pLVX	26.788	26.788	0
SYBR	GAPDH	Unkn	pLVX	18.5265	18.5265	0		SYBR	GAPDH	Unkn	pLVX	18.1443	18.1443	0		SYBR	Dlx1	Unkn	pLVX	26.8131	26.8131	0
SYBR	GAPDH	Unkn	pLVX	18.4395	18.4395	0		SYBR	GAPDH	Unkn	pLVX	18.5428	18.5428	0		SYBR	Dlx1	Unkn	pLVX-Mage-D1	26.6906	26.6906	0
SYBR	GAPDH	Unkn	pLVX-Mage-D1	18.3356	18.3356	0		SYBR	GAPDH	Unkn	pLVX-Mage-D1	18.6566	18.6566	0		SYBR	Dlx1	Unkn	pLVX-Mage-D1	26.4042	26.4042	0
SYBR	GAPDH	Unkn	pLVX-Mage-D1	18.26	18.26	0		SYBR	GAPDH	Unkn	pLVX-Mage-D1	18.1945	18.1945	0		SYBR	Dlx1	Unkn	pLVX-Mage-D1	26.4161	26.4161	0
SYBR	GAPDH	Unkn	pLVX-Mage-D1	18.3075	18.3075	0		SYBR	GAPDH	Unkn	pLVX-Mage-D1	18.2106	18.2106	0		SYBR	Dspp	Unkn	pLVX	37.3147	37.3147	0
SYBR	Dlx1	Unkn	pLVX	27.7236	27.7236	0		SYBR	Dlx1	Unkn	pLVX	27.5678	27.5678	0		SYBR	Dspp	Unkn	pLVX	37.0663	37.0663	0
SYBR	Dlx1	Unkn	pLVX	27.6078	27.6078	0		SYBR	Dlx1	Unkn	pLVX	27.5505	27.5505	0		SYBR	Dspp	Unkn	pLVX	37.0663	37.0663	0
SYBR	Dlx1	Unkn	pLVX	27.7668	27.7668	0		SYBR	Dlx1	Unkn	pLVX	27.8205	27.8205	0		SYBR	Dspp	Unkn	pLVX-Mage-D1	36.3967	36.3967	0
SYBR	Dlx1	Unkn	pLVX-Mage-D1	26.6182	26.6182	0		SYBR	Dlx1	Unkn	pLVX-Mage-D1	27.02	27.02	0		SYBR	Dspp	Unkn	pLVX-Mage-D1	36.3967	36.3967	0
SYBR	Dlx1	Unkn	pLVX-Mage-D1	26.7589	26.7589	0		SYBR	Dlx1	Unkn	pLVX-Mage-D1	26.1188	26.1188	0		SYBR	Dspp	Unkn	pLVX-Mage-D1	35.9653	35.9653	0
SYBR	Dlx1	Unkn	pLVX-Mage-D1	26.4931	26.4931	0		SYBR	Dlx1	Unkn	pLVX-Mage-D1	26.5671	26.5671	0		SYBR	Dmp1	Unkn	pLVX	30.0194	30.0194	0
SYBR	Dspp	Unkn	pLVX	34.0862	34.0862	0		SYBR	Dspp	Unkn	pLVX	33.6791	33.6791	0		SYBR	Dmp1	Unkn	pLVX	29.5798	29.5798	0
SYBR	Dspp	Unkn	pLVX	34.3206	34.3206	0		SYBR	Dspp	Unkn	pLVX	33.6789	33.6789	0		SYBR	Dmp1	Unkn	pLVX	30.0976	30.0976	0
SYBR	Dspp	Unkn	pLVX	34.2206	34.2206	0		SYBR	Dspp	Unkn	pLVX	34.0984	34.0984	0		SYBR	Dmp1	Unkn	pLVX-Mage-D1	28.7643	28.7643	0
SYBR	Dspp	Unkn	pLVX-Mage-D1	33.4263	33.4263	0		SYBR	Dspp	Unkn	pLVX-Mage-D1	32.9354	32.9354	0		SYBR	Dmp1	Unkn	pLVX-Mage-D1	28.398	28.398	0
SYBR	Dspp	Unkn	pLVX-Mage-D1	33.5872	33.5872	0		SYBR	Dspp	Unkn	pLVX-Mage-D1	32.7508	32.7508	0		SYBR	Dmp1	Unkn	pLVX-Mage-D1	28.2981	28.2981	0
SYBR	Dspp	Unkn	pLVX-Mage-D1	33.4056	33.4056	0		SYBR	Dspp	Unkn	pLVX-Mage-D1	33.049	33.049	0		SYBR	Msx1	Unkn	pLVX	26.9634	26.9634	0
																SYBR	Msx1	Unkn	pLVX	26.5252	26.5252	0
SYBR	GAPDH	Unkn	pLVX	18.6438	18.6438	0		SYBR	GAPDH	Unkn	pLVX	18.2667	18.2667	0		SYBR	Msx1	Unkn	pLVX	27.0181	27.0181	0
SYBR	GAPDH	Unkn	pLVX	18.7208	18.7208	0		SYBR	GAPDH	Unkn	pLVX	18.2091	18.2091	0		SYBR	Msx1	Unkn	pLVX-Mage-D1	26.9988	26.9988	0
SYBR	GAPDH	Unkn	pLVX	18.509	18.509	0		SYBR	GAPDH	Unkn	pLVX	18.441	18.441	0		SYBR	Msx1	Unkn	pLVX-Mage-D1	26.8322	26.8322	0
SYBR	GAPDH	Unkn	pLVX-Mage-D1	18.8972	18.8972	0		SYBR	GAPDH	Unkn	pLVX-Mage-D1	19.6445	19.6445	0		SYBR	Msx1	Unkn	pLVX-Mage-D1	26.7338	26.7338	0
SYBR	GAPDH	Unkn	pLVX-Mage-D1	19.1307	19.1307	0		SYBR	GAPDH	Unkn	pLVX-Mage-D1	19.3939	19.3939	0
SYBR	GAPDH	Unkn	pLVX-Mage-D1	19.2569	19.2569	0		SYBR	GAPDH	Unkn	pLVX-Mage-D1	19.4219	19.4219	0
SYBR	Msx1	Unkn	pLVX	26.9897	26.9897	0		SYBR	Msx1	Unkn	pLVX	26.3947	26.3947	0
SYBR	Msx1	Unkn	pLVX	27.0099	27.0099	0		SYBR	Msx1	Unkn	pLVX	26.575	26.575	0
SYBR	Msx1	Unkn	pLVX	27.2372	27.2372	0		SYBR	Msx1	Unkn	pLVX	26.6494	26.6494	0
SYBR	Msx1	Unkn	pLVX-Mage-D1	26.5931	26.5931	0		SYBR	Msx1	Unkn	pLVX-Mage-D1	26.7531	26.7531	0
SYBR	Msx1	Unkn	pLVX-Mage-D1	26.5869	26.5869	0		SYBR	Msx1	Unkn	pLVX-Mage-D1	26.5597	26.5597	0
SYBR	Msx1	Unkn	pLVX-Mage-D1	26.675	26.675	0		SYBR	Msx1	Unkn	pLVX-Mage-D1	26.7371	26.7371	0
SYBR	Runx2	Unkn	pLVX	25.4004	25.4004	0		SYBR	Runx2	Unkn	pLVX	25.0397	25.0397	0
SYBR	Runx2	Unkn	pLVX	25.5298	25.5298	0		SYBR	Runx2	Unkn	pLVX	25.6055	25.6055	0
SYBR	Runx2	Unkn	pLVX	25.2779	25.2779	0		SYBR	Runx2	Unkn	pLVX	25.1428	25.1428	0
SYBR	Runx2	Unkn	pLVX-Mage-D1	25.0095	25.0095	0		SYBR	Runx2	Unkn	pLVX-Mage-D1	25.2831	25.2831	0
SYBR	Runx2	Unkn	pLVX-Mage-D1	25.1798	25.1798	0		SYBR	Runx2	Unkn	pLVX-Mage-D1	24.8433	24.8433	0
SYBR	Runx2	Unkn	pLVX-Mage-D1	25.0162	25.0162	0		SYBR	Runx2	Unkn	pLVX-Mage-D1	25.0308	25.0308	0
SYBR	GAPDH	Unkn	pLKO.1	16.2417	16.2417	0		SYBR	GAPDH	Unkn	pLKO.1	18.8791	18.8791	0		SYBR	GAPDH	Unkn	pLKO.1	19.0051	19.0051	0
SYBR	GAPDH	Unkn	pLKO.1	15.8905	15.8905	0		SYBR	GAPDH	Unkn	pLKO.1	18.7028	18.7028	0		SYBR	GAPDH	Unkn	pLKO.1	19.031	19.031	0
SYBR	GAPDH	Unkn	pLKO.1	15.6197	15.6197	0		SYBR	GAPDH	Unkn	pLKO.1	18.7079	18.7079	0		SYBR	GAPDH	Unkn	pLKO.1	18.5855	18.5855	0
SYBR	GAPDH	Unkn	pLKO.1-Mage-D1	16.2872	16.2872	0		SYBR	GAPDH	Unkn	pLKO.1-Mage-D1	22.6411	22.6411	0		SYBR	GAPDH	Unkn	pLKO.1-Mage-D1	19.0263	19.0263	0
SYBR	GAPDH	Unkn	pLKO.1-Mage-D1	16.2659	16.2659	0		SYBR	GAPDH	Unkn	pLKO.1-Mage-D1	22.6312	22.6312	0		SYBR	GAPDH	Unkn	pLKO.1-Mage-D1	19.2534	19.2534	0
SYBR	GAPDH	Unkn	pLKO.1-Mage-D1	15.6609	15.6609	0		SYBR	GAPDH	Unkn	pLKO.1-Mage-D1	22.6133	22.6133	0		SYBR	GAPDH	Unkn	pLKO.1-Mage-D1	19.0642	19.0642	0
SYBR	Mage-D1	Unkn	pLKO.1	20.3352	20.3352	0		SYBR	Mage-D1	Unkn	pLKO.1	21.9968	21.9968	0		SYBR	Mage-D1	Unkn	pLKO.1	21.8538	21.8538	0
SYBR	Mage-D1	Unkn	pLKO.1	20.3183	20.3183	0		SYBR	Mage-D1	Unkn	pLKO.1	21.9243	21.9243	0		SYBR	Mage-D1	Unkn	pLKO.1	21.9761	21.9761	0
SYBR	Mage-D1	Unkn	pLKO.1	20.0025	20.0025	0		SYBR	Mage-D1	Unkn	pLKO.1	22.0157	22.0157	0		SYBR	Mage-D1	Unkn	pLKO.1	21.9268	21.9268	0
SYBR	Mage-D1	Unkn	pLKO.1-Mage-D1	22.3152	22.3152	0		SYBR	Mage-D1	Unkn	pLKO.1-Mage-D1	26.6865	26.6865	0		SYBR	Mage-D1	Unkn	pLKO.1-Mage-D1	23.0961	23.0961	0
SYBR	Mage-D1	Unkn	pLKO.1-Mage-D1	22.0863	22.0863	0		SYBR	Mage-D1	Unkn	pLKO.1-Mage-D1	26.837	26.837	0		SYBR	Mage-D1	Unkn	pLKO.1-Mage-D1	23.1278	23.1278	0
SYBR	Mage-D1	Unkn	pLKO.1-Mage-D1	22.271	22.271	0		SYBR	Mage-D1	Unkn	pLKO.1-Mage-D1	26.7466	26.7466	0		SYBR	Mage-D1	Unkn	pLKO.1-Mage-D1	23.2838	23.2838	0
																SYBR	ALP	Unkn	pLKO.1	35.1172	35.1172	0
SYBR	GAPDH	Unkn	pLKO.1	18.8791	18.8791	0		SYBR	GAPDH	Unkn	pLKO.1	18.8646	18.8646	0		SYBR	ALP	Unkn	pLKO.1	34.6176	34.6176	0
SYBR	GAPDH	Unkn	pLKO.1	18.7028	18.7028	0		SYBR	GAPDH	Unkn	pLKO.1	18.8769	18.8769	0		SYBR	ALP	Unkn	pLKO.1	34.4819	34.4819	0
SYBR	GAPDH	Unkn	pLKO.1	18.7079	18.7079	0		SYBR	GAPDH	Unkn	pLKO.1	19.0002	19.0002	0		SYBR	ALP	Unkn	pLKO.1-Mage-D1	36.4299	36.4299	0
SYBR	GAPDH	Unkn	pLKO.1-Mage-D1	22.6411	22.6411	0		SYBR	GAPDH	Unkn	pLKO.1-Mage-D1	22.6325	22.6325	0		SYBR	ALP	Unkn	pLKO.1-Mage-D1	36.752	36.752	0
SYBR	GAPDH	Unkn	pLKO.1-Mage-D1	22.6312	22.6312	0		SYBR	GAPDH	Unkn	pLKO.1-Mage-D1	21.5798	21.5798	0		SYBR	ALP	Unkn	pLKO.1-Mage-D1	35.1297	35.1297	0
SYBR	GAPDH	Unkn	pLKO.1-Mage-D1	22.6133	22.6133	0		SYBR	GAPDH	Unkn	pLKO.1-Mage-D1	22.2969	22.2969	0		SYBR	p75NTR	Unkn	pLKO.1	34.3542	34.3542	0
SYBR	ALP	Unkn	pLKO.1	26.1538	26.1538	0		SYBR	ALP	Unkn	pLKO.1	27.1297	27.1297	0		SYBR	p75NTR	Unkn	pLKO.1	33.3832	33.3832	0
SYBR	ALP	Unkn	pLKO.1	26.0374	26.0374	0		SYBR	ALP	Unkn	pLKO.1	26.4913	26.4913	0		SYBR	p75NTR	Unkn	pLKO.1	33.1319	33.1319	0
SYBR	ALP	Unkn	pLKO.1	25.9234	25.9234	0		SYBR	ALP	Unkn	pLKO.1	26.3583	26.3583	0		SYBR	p75NTR	Unkn	pLKO.1-Mage-D1	36.0832	36.0832	0
SYBR	ALP	Unkn	pLKO.1-Mage-D1	30.5303	30.5303	0		SYBR	ALP	Unkn	pLKO.1-Mage-D1	31.7145	31.7145	0		SYBR	p75NTR	Unkn	pLKO.1-Mage-D1	35.8926	35.8926	0
SYBR	ALP	Unkn	pLKO.1-Mage-D1	30.4433	30.4433	0		SYBR	ALP	Unkn	pLKO.1-Mage-D1	30.0272	30.0272	0		SYBR	p75NTR	Unkn	pLKO.1-Mage-D1	35.6376	35.6376	0
SYBR	ALP	Unkn	pLKO.1-Mage-D1	30.3881	30.3881	0		SYBR	ALP	Unkn	pLKO.1-Mage-D1	30.0227	30.0227	0		SYBR	Runx2	Unkn	pLKO.1	25.6587	25.6587	0
SYBR	Col-1	Unkn	pLKO.1	16.4583	16.4583	0		SYBR	Col-1	Unkn	pLKO.1	16.5691	16.5691	0		SYBR	Runx2	Unkn	pLKO.1	25.4261	25.4261	0
SYBR	Col-1	Unkn	pLKO.1	16.3886	16.3886	0		SYBR	Col-1	Unkn	pLKO.1	16.6483	16.6483	0		SYBR	Runx2	Unkn	pLKO.1	25.331	25.331	0
SYBR	Col-1	Unkn	pLKO.1	16.3332	16.3332	0		SYBR	Col-1	Unkn	pLKO.1	16.5926	16.5926	0		SYBR	Runx2	Unkn	pLKO.1-Mage-D1	26.1711	26.1711	0
SYBR	Col-1	Unkn	pLKO.1-Mage-D1	20.803	20.803	0		SYBR	Col-1	Unkn	pLKO.1-Mage-D1	20.553	20.553	0		SYBR	Runx2	Unkn	pLKO.1-Mage-D1	26.0897	26.0897	0
SYBR	Col-1	Unkn	pLKO.1-Mage-D1	20.8833	20.8833	0		SYBR	Col-1	Unkn	pLKO.1-Mage-D1	20.5716	20.5716	0		SYBR	Runx2	Unkn	pLKO.1-Mage-D1	25.9746	25.9746	0
SYBR	Col-1	Unkn	pLKO.1-Mage-D1	20.7908	20.7908	0		SYBR	Col-1	Unkn	pLKO.1-Mage-D1	20.6738	20.6738	0
SYBR	Dlx1	Unkn	pLKO.1	27.2767	27.2767	0		SYBR	Dlx1	Unkn	pLKO.1	26.7516	26.7516	0		SYBR	GAPDH	Unkn	pLKO.1	18.3344	18.3344	0
SYBR	Dlx1	Unkn	pLKO.1	27.2046	27.2046	0		SYBR	Dlx1	Unkn	pLKO.1	27.3712	27.3712	0		SYBR	GAPDH	Unkn	pLKO.1	18.2573	18.2573	0
SYBR	Dlx1	Unkn	pLKO.1	27.2351	27.2351	0		SYBR	Dlx1	Unkn	pLKO.1	27.2263	27.2263	0		SYBR	GAPDH	Unkn	pLKO.1	18.352	18.352	0
SYBR	Dlx1	Unkn	pLKO.1-Mage-D1	31.9253	31.9253	0		SYBR	Dlx1	Unkn	pLKO.1-Mage-D1	31.8553	31.8553	0		SYBR	GAPDH	Unkn	pLKO.1-Mage-D1	17.6104	17.6104	0
SYBR	Dlx1	Unkn	pLKO.1-Mage-D1	32.0984	32.0984	0		SYBR	Dlx1	Unkn	pLKO.1-Mage-D1	31.4335	31.4335	0		SYBR	GAPDH	Unkn	pLKO.1-Mage-D1	17.7152	17.7152	0
SYBR	Dlx1	Unkn	pLKO.1-Mage-D1	32.3404	32.3404	0		SYBR	Dlx1	Unkn	pLKO.1-Mage-D1	32.0604	32.0604	0		SYBR	GAPDH	Unkn	pLKO.1-Mage-D1	18.1476	18.1476	0
																SYBR	Col-1	Unkn	pLKO.1	16.0007	16.0007	0
SYBR	GAPDH	Unkn	pLKO.1	18.6487	18.6487	0		SYBR	GAPDH	Unkn	pLKO.1			0		SYBR	Col-1	Unkn	pLKO.1	15.9828	15.9828	0
SYBR	GAPDH	Unkn	pLKO.1	18.4324	18.4324	0		SYBR	GAPDH	Unkn	pLKO.1	18.196	18.196	0		SYBR	Col-1	Unkn	pLKO.1	16.0895	16.0895	0
SYBR	GAPDH	Unkn	pLKO.1	18.5355	18.5355	0		SYBR	GAPDH	Unkn	pLKO.1	18.8544	18.8544	0		SYBR	Col-1	Unkn	pLKO.1-Mage-D1	17.0585	17.0585	0
SYBR	GAPDH	Unkn	pLKO.1-Mage-D1	18.6301	18.6301	0		SYBR	GAPDH	Unkn	pLKO.1-Mage-D1	18.3086	18.3086	0		SYBR	Col-1	Unkn	pLKO.1-Mage-D1	16.3818	16.3818	0
SYBR	GAPDH	Unkn	pLKO.1-Mage-D1	18.6634	18.6634	0		SYBR	GAPDH	Unkn	pLKO.1-Mage-D1	18.5946	18.5946	0		SYBR	Col-1	Unkn	pLKO.1-Mage-D1	16.8376	16.8376	0
SYBR	GAPDH	Unkn	pLKO.1-Mage-D1	18.7122	18.7122	0		SYBR	GAPDH	Unkn	pLKO.1-Mage-D1	18.3977	18.3977	0		SYBR	Dlx1	Unkn	pLKO.1	26.5129	26.5129	0
SYBR	Dmp1	Unkn	pLKO.1	27.5025	27.5025	0		SYBR	Dmp1	Unkn	pLKO.1	27.9583	27.9583	0		SYBR	Dlx1	Unkn	pLKO.1	26.3698	26.3698	0
SYBR	Dmp1	Unkn	pLKO.1	27.7286	27.7286	0		SYBR	Dmp1	Unkn	pLKO.1	28.151	28.151	0		SYBR	Dlx1	Unkn	pLKO.1	27.2271	27.2271	0
SYBR	Dmp1	Unkn	pLKO.1	27.4884	27.4884	0		SYBR	Dmp1	Unkn	pLKO.1	28.5142	28.5142	0		SYBR	Dlx1	Unkn	pLKO.1-Mage-D1	26.6873	26.6873	0
SYBR	Dmp1	Unkn	pLKO.1-Mage-D1	30.2747	30.2747	0		SYBR	Dmp1	Unkn	pLKO.1-Mage-D1	29.4828	29.4828	0		SYBR	Dlx1	Unkn	pLKO.1-Mage-D1	26.4999	26.4999	0
SYBR	Dmp1	Unkn	pLKO.1-Mage-D1	30.1491	30.1491	0		SYBR	Dmp1	Unkn	pLKO.1-Mage-D1	29.9051	29.9051	0		SYBR	Dlx1	Unkn	pLKO.1-Mage-D1	27.2665	27.2665	0
SYBR	Dmp1	Unkn	pLKO.1-Mage-D1	30.0962	30.0962	0		SYBR	Dmp1	Unkn	pLKO.1-Mage-D1	30.3631	30.3631	0		SYBR	Dspp	Unkn	pLKO.1	34.4306	34.4306	0
SYBR	Msx1	Unkn	pLKO.1	26.1538	26.1538	0		SYBR	Msx1	Unkn	pLKO.1	25.9785	25.9785	0		SYBR	Dspp	Unkn	pLKO.1	35.4306	35.4306	0
SYBR	Msx1	Unkn	pLKO.1	26.0374	26.0374	0		SYBR	Msx1	Unkn	pLKO.1	26.224	26.224	0		SYBR	Dspp	Unkn	pLKO.1	34.8058	34.8058	0
SYBR	Msx1	Unkn	pLKO.1	25.9234	25.9234	0		SYBR	Msx1	Unkn	pLKO.1	25.8283	25.8283	0		SYBR	Dspp	Unkn	pLKO.1-Mage-D1	35.7077	35.7077	0
SYBR	Msx1	Unkn	pLKO.1-Mage-D1	27.465	27.465	0		SYBR	Msx1	Unkn	pLKO.1-Mage-D1	27.3373	27.3373	0		SYBR	Dspp	Unkn	pLKO.1-Mage-D1	35.8282	35.8282	0
SYBR	Msx1	Unkn	pLKO.1-Mage-D1	27.5025	27.5025	0		SYBR	Msx1	Unkn	pLKO.1-Mage-D1	26.8349	26.8349	0		SYBR	Dspp	Unkn	pLKO.1-Mage-D1	35.288	35.288	0
SYBR	Msx1	Unkn	pLKO.1-Mage-D1	27.3882	27.3882	0		SYBR	Msx1	Unkn	pLKO.1-Mage-D1	27.9374	27.9374	0		SYBR	Dmp1	Unkn	pLKO.1	27.5074	27.5074	0
																SYBR	Dmp1	Unkn	pLKO.1	27.3048	27.3048	0
SYBR	GAPDH	Unkn	pLKO.1	18.7365	18.7365	0		SYBR	GAPDH	Unkn	pLKO.1	18.6571	18.6571	0		SYBR	Dmp1	Unkn	pLKO.1	27.2198	27.2198	0
SYBR	GAPDH	Unkn	pLKO.1	18.6202	18.6202	0		SYBR	GAPDH	Unkn	pLKO.1	18.4893	18.4893	0		SYBR	Dmp1	Unkn	pLKO.1-Mage-D1	29.9565	29.9565	0
SYBR	GAPDH	Unkn	pLKO.1	18.6814	18.6814	0		SYBR	GAPDH	Unkn	pLKO.1	18.3487	18.3487	0		SYBR	Dmp1	Unkn	pLKO.1-Mage-D1	29.6166	29.6166	0
SYBR	GAPDH	Unkn	pLKO.1-Mage-D1	20.188	20.188	0		SYBR	GAPDH	Unkn	pLKO.1-Mage-D1	20.2848	20.2848	0		SYBR	Dmp1	Unkn	pLKO.1-Mage-D1	30.0635	30.0635	0
SYBR	GAPDH	Unkn	pLKO.1-Mage-D1	20.2991	20.2991	0		SYBR	GAPDH	Unkn	pLKO.1-Mage-D1	20.8991	20.8991	0		SYBR	Msx1	Unkn	pLKO.1	26.3835	26.3835	0
SYBR	GAPDH	Unkn	pLKO.1-Mage-D1	20.1129	20.1129	0		SYBR	GAPDH	Unkn	pLKO.1-Mage-D1	20.3894	20.3894	0		SYBR	Msx1	Unkn	pLKO.1	26.2263	26.2263	0
SYBR	Runx2	Unkn	pLKO.1	24.4685	24.4685	0		SYBR	Runx2	Unkn	pLKO.1	24.334	24.334	0		SYBR	Msx1	Unkn	pLKO.1	25.9867	25.9867	0
SYBR	Runx2	Unkn	pLKO.1	24.5458	24.5458	0		SYBR	Runx2	Unkn	pLKO.1	24.9251	24.9251	0		SYBR	Msx1	Unkn	pLKO.1-Mage-D1	26.7966	26.7966	0
SYBR	Runx2	Unkn	pLKO.1	24.4013	24.4013	0		SYBR	Runx2	Unkn	pLKO.1	24.7863	24.7863	0		SYBR	Msx1	Unkn	pLKO.1-Mage-D1	26.5273	26.5273	0
SYBR	Runx2	Unkn	pLKO.1-Mage-D1	26.614	26.614	0		SYBR	Runx2	Unkn	pLKO.1-Mage-D1	26.5311	26.5311	0		SYBR	Msx1	Unkn	pLKO.1-Mage-D1	26.9492	26.9492	0
SYBR	Runx2	Unkn	pLKO.1-Mage-D1	26.8272	26.8272	0		SYBR	Runx2	Unkn	pLKO.1-Mage-D1	27.3274	27.3274	0
SYBR	Runx2	Unkn	pLKO.1-Mage-D1	26.4279	26.4279	0		SYBR	Runx2	Unkn	pLKO.1-Mage-D1	27.0768	27.0768	0
SYBR	GAPDH	Unkn	pLKO.1	19.0065	19.0065	0		SYBR	GAPDH	Unkn	pLKO.1	18.2292	18.2292	0
SYBR	GAPDH	Unkn	pLKO.1	19.4314	19.4314	0		SYBR	GAPDH	Unkn	pLKO.1	18.4816	18.4816	0
SYBR	GAPDH	Unkn	pLKO.1	19.2401	19.2401	0		SYBR	GAPDH	Unkn	pLKO.1	18.3496	18.3496	0
SYBR	GAPDH	Unkn	pLKO.1-Mage-D1	18.6146	18.6146	0		SYBR	GAPDH	Unkn	pLKO.1-Mage-D1	17.2445	17.2445	0
SYBR	GAPDH	Unkn	pLKO.1-Mage-D1	18.7263	18.7263	0		SYBR	GAPDH	Unkn	pLKO.1-Mage-D1	17.1703	17.1703	0
SYBR	GAPDH	Unkn	pLKO.1-Mage-D1	18.8663	18.8663	0		SYBR	GAPDH	Unkn	pLKO.1-Mage-D1	17.0952	17.0952	0
SYBR	p75NTR	Unkn	pLKO.1	34.0705	34.0705	0		SYBR	p75NTR	Unkn	pLKO.1	34.29	34.29	0
SYBR	p75NTR	Unkn	pLKO.1	34.1304	34.1304	0		SYBR	p75NTR	Unkn	pLKO.1	33.973	33.973	0
SYBR	p75NTR	Unkn	pLKO.1	34.1201	34.1201	0		SYBR	p75NTR	Unkn	pLKO.1	34.6003	34.6003	0
SYBR	p75NTR	Unkn	pLKO.1-Mage-D1	36.2856	36.2856	0		SYBR	p75NTR	Unkn	pLKO.1-Mage-D1	35.3923	35.3923	0
SYBR	p75NTR	Unkn	pLKO.1-Mage-D1	36.9115	36.9115	0		SYBR	p75NTR	Unkn	pLKO.1-Mage-D1	35.2014	35.2014	0
SYBR	p75NTR	Unkn	pLKO.1-Mage-D1	36.5235	36.5235	0		SYBR	p75NTR	Unkn	pLKO.1-Mage-D1	35.7313	35.7313	0
SYBR	Dspp	Unkn	pLKO.1	33.0463	33.0463	0		SYBR	Dspp	Unkn	pLKO.1	35.6906	35.6906	0
SYBR	Dspp	Unkn	pLKO.1	33.5983	33.5983	0		SYBR	Dspp	Unkn	pLKO.1	35.0129	35.0129	0
SYBR	Dspp	Unkn	pLKO.1	33.812	33.812	0		SYBR	Dspp	Unkn	pLKO.1	35.3638	35.3638	0
SYBR	Dspp	Unkn	pLKO.1-Mage-D1	35.3888	35.3888	0		SYBR	Dspp	Unkn	pLKO.1-Mage-D1	35.3468	35.3468	0
SYBR	Dspp	Unkn	pLKO.1-Mage-D1	35.1573	35.1573	0		SYBR	Dspp	Unkn	pLKO.1-Mage-D1	36.3114	36.3114	0
SYBR	Dspp	Unkn	pLKO.1-Mage-D1	34.9959	34.9959	0		SYBR	Dspp	Unkn	pLKO.1-Mage-D1	36.2737	36.2737	0
