# Supplementary material for: Dynamic expression of Mage-D1 in rat dental germs and potential role in mineralization of ectomesenchymal stem cells
Source: Sci Rep. 2022 Dec 30;12:22615. doi: 10.1038/s41598-022-27197-5 (PMC9803661; doi:10.1038/s41598-022-27197-5)
Supplement: Supplementary file 4 — Supplementary Table 4. [file 41598_2022_27197_MOESM4_ESM.xlsx]

## Sheet: Sheet1
The proliferation rate was assessed by CCK- 8 cultured for 8 days, Expressed by the absorbance at wavelength 450.
Day	pLVX		pLVX-Mage-D1		pLKO.1		pLKO.1-Mage-D1
0	0.768261	0.034936	0.772843	0.03223	0.674533	0.050176	0.742153	0.019812
1	0.80861	0.016021	0.89971	0.032959	0.75225	0.069197	0.857841	0.023933
2	1.13121	0.057752	1.17015	0.056052	1.05977	0.091206	1.04307	0.039979
3	1.40273	0.012256	1.43304	0.046115	1.34077	0.066538	1.23831	0.041627
4	1.6753	0.045639	1.763	0.040403	1.5836	0.050542	1.46692	0.048118
5	1.87016	0.018616	2.11541	0.007995	1.86642	0.079059	1.75706	0.064645
6	2.06326	0.045016	2.34727	0.020856	2.05088	0.044411	1.89262	0.049454
7	2.20634	0.015382	2.59156	0.021246	2.2508	0.105452	1.90696	0.049492
