# Supplementary material for: Dynamic expression of Mage-D1 in rat dental germs and potential role in mineralization of ectomesenchymal stem cells
Source: Sci Rep. 2022 Dec 30;12:22615. doi: 10.1038/s41598-022-27197-5 (PMC9803661; doi:10.1038/s41598-022-27197-5)
Supplement: Supplementary file 5 — Supplementary Table 5. [file 41598_2022_27197_MOESM5_ESM.xlsx]

## Sheet: Sheet1
	Measure the migration area by the software ImageJ
		Migration area	plvx	plvx-maged1	plko	plko-maged1
	Repeat 1	0 h	13329	13506	13256	13045
		24h	10790	11400	10875	8596
		48h	8193	10897	8527	5166
	Repeat 2	0 h	8656	8521	9672	9013
		24h	7094	7101	7115	5634
		48h	5799	6742	6407	3865
		Migration area ratio	plvx	plvx-maged1	plko	plko-maged1
	Repeat 1	24h	0.190487	0.155931	0.179617	0.34105
		48h	0.385325	0.193173	0.356744	0.603986
	Repeat 1	24h	0.180453	0.166647	0.264371	0.374903
		48h	0.33006	0.208778	0.337572	0.571175
